# Supplementary material for: NFAT5 dictates crosstalk between intestinal epithelial regenerative capacity and microbiota in murine colitis models
Source: J Clin Invest. 2025 Jul 15;135(18):e183093. doi: 10.1172/JCI183093 (PMC12435833; doi:10.1172/JCI183093)
Supplement: Supporting data values [file jci-135-183093-s144.xlsx]

## Sheet: Fig.1A
	Figure 1A	NFAT5/DAPI intensity (fold)
		Nfat5+/+	Nfat5+/-
		0.888956	0.515932
		1.23533	0.396773
		0.956846	0.602107
		0.911251	0.396486
		1.09047	0.297907
		1.11272	0.458622
		0.80443	0.247848

## Sheet: Fig.1B
	Figure 1B	Number of cells (x105)
	Left	0		24				48				72			Culture time (h)
		None		None	siCtrl	siNFAT5		None	siCtrl	siNFAT5		None	siCtrl	siNFAT5
		1.15		3.45	3.3	2.9		7.4	6.55	5.05		7.05	6.9	6
		1.4		3.25	3.5	2.65		6.8	6.3	5.25		7.45	8.05	5.7
		1.25		3.3	3.8	2.8		6	6.75	5.15		7.6	8.1	6.3
		MTT absorbance (%)
	Middle	0		24				48				72			Culture time (h)
		None		None	siCtrl	siNFAT5		None	siCtrl	siNFAT5		None	siCtrl	siNFAT5
		101.89		165.983	160.066	149.082		204.613	205.399	175.211		238.638	228.652	190.744
		103.786		167.795	162.285	152.447		205.26	208.034	173.454		238.684	231.333	190.281
		103.601		168.572	164.282	156.404		204.012	206.508	175.395		242.845	234.986	198.187
		101.844		163.912	159.4	149.192		205.63	200.175	179.695		234.2	228.144	195.367
		102.075		167.167	162.544	149.636		205.26	200.729	176.181		241.874	232.212	198.233
		102.445		162.618	159.215	149.636		200.128	202.394	175.534		240.487	230.316	191.622
		101.382
		98.7467
		99.7637
		99.625
		98.9778
		99.9024
		97.6372
		96.9437
		99.209
		98.4231
		97.5447
		96.204
		BrdU incorporation (%)
	Right	0		24				48				72			Culture time (h)
		None		None	siCtrl	siNFAT5		None	siCtrl	siNFAT5		None	siCtrl	siNFAT5
		98.6813		117.099	120.237	88.5691		112.122	108.191	91.9609		129.969	130.793	95.3528
		94.9724		117.13	120.142	96.9378		115.831	111.298	92.1194		132.98	132.029	93.9263
		104.197		123.502	126.387	91.6123		119.413	122.107	98.1741		139.669	136.277	98.5545
		100.71		123.027	122.488	92.4364		116.592	110.822	93.5142		136.658	134.026	98.0473
		101.439		121.505	124.802	97.0646		118.525	110.759	95.8917		137.45	134.534	104.99

## Sheet: Fig.1C
	Figure 1C	Ki-67+ cells (%)
		siCtrl	siNFAT5
		53.0115	34.8959
		46.2062	37.0458
		42.7808	25.5628
		53.064	23.697

## Sheet: Fig.1D
	Figure 1D	Annexin V/PI analysis
	Cells (%)	siCtrl				siNFAT5
	None	19.31	13.9	14.76	12.74	20.03	16.76	17.35	18.6
	Tunicamycin	24.53	22.42	32.03	26.12	29.3	42.74	39.79	44.4
	Thapsigargin	8.52	14.59	16.21	16.45	15.46	28.92	32.09	32.35
	Butyrate	29.75	26.56	20.97	34.76	41.29	41.1	30.85	61.8

## Sheet: Fig.1E
	Figure 1E	EdU+ cells/crypt
		4		48		Hours after EdU-injection
		Nfat5+/+	Nfat5+/-	Nfat5+/+	Nfat5+/-
		4.03846	2.69231	4.42222	6.58824
		6.2093	3.33333	3.7619	5.76923
		5.33333	3.17778	3.275	5.8
		5.6	2.76	3.60465	6.14286
		6.57143	2.92308	4	4.78261
		3.6	3.31111	4.13333	6.24242
		5.375	2.60526	4.56667	4.71111
				3.06667	5

## Sheet: Fig.1F
	Figure 1F	Ki-67+ cells (%)
		Proximal colon			Middle colon			Distal colon
		Nfat5+/+	Nfat5+/-		Nfat5+/+	Nfat5+/-		Nfat5+/+	Nfat5+/-
		9.61364	8.85714		14.3	12.3		12.4	10.3617
		9.8913	7.2		16.04	15.0345		13.1429	12.0638
		9.84	6.875		15.8276	13.4333		13.6667	11.5
		11.04	7.12121		15.1481	13.0625		13.4	11.5758
			7.63158			13.579			10.5714
			7.09375			12.5952			10.7
			8.4375			11.8			10.7407

## Sheet: Fig.1G
	Figure 1F	Cleaved caspase-3+ cells / field (x20)
		Nfat5+/+	Nfat5+/-
		2.46667	2.57
		2.5	9.375
		1	3.75
		3.14286	8.11111
			5.875
			4.11111

## Sheet: Fig.2A
	Figure 2A	Body weight (%)
	Left	0			1			2			3			4			5			6			7			8			9			10			11			12			13			14		Day after DSS treatment
		Nfat5+/+	Nfat5+/-		Nfat5+/+	Nfat5+/-		Nfat5+/+	Nfat5+/-		Nfat5+/+	Nfat5+/-		Nfat5+/+	Nfat5+/-		Nfat5+/+	Nfat5+/-		Nfat5+/+	Nfat5+/-		Nfat5+/+	Nfat5+/-		Nfat5+/+	Nfat5+/-		Nfat5+/+	Nfat5+/-		Nfat5+/+	Nfat5+/-		Nfat5+/+	Nfat5+/-		Nfat5+/+	Nfat5+/-		Nfat5+/+	Nfat5+/-		Nfat5+/+	Nfat5+/-
		100	100		98.6348	98.1481		95.5631	95.9259		95.5631	94.4444		95.2218	93.3333		92.8328	90		87.372	82.5926		81.9113	76.2963		78.157	74.0741		75.7679	74.4444		75.4266	75.1852		77.4744	75.5556		81.57	78.8889		83.6177	80.7407		85.6655	84.4444
		100	100		99.278	97.2868		100.361	96.8992		98.917	96.5116		98.1949	95.3488		97.1119	93.4109		91.6968	86.8217		87.7256	84.8837		82.3105	82.1705		80.1444	81.0078		81.5884	84.8837		86.2816	87.2093		92.0578	90.3101		92.0578	90.6977		92.4188	92.2481
		100	100		98.5507	100.376		98.913	98.8722		98.1884	97.3684		98.1884	96.9925		96.7391	90.6015		91.6667	81.5789		88.7681	77.8195		86.2319	74.0602		84.7826	71.4286		88.0435	67.2932		92.3913	63.5338		92.7536			91.6667			94.5652
		100	100		94.7712	98.2517		95.4248	97.5524		95.4248	95.8042		93.7908	93.7063		87.9085	89.1608		83.9869	83.5664		80.3922	79.7203		76.1438	78.6713		73.5294	79.021		73.8562	81.4685		78.4314	83.5664		83.0065	84.6154		82.3529	86.014		87.5817	88.4615
		100	100		98.1132	100.377		98.1132	99.6226		96.9811	99.6226		96.6038	99.2453		93.9623	96.6038		87.9245	90.1887		86.0377	86.4151		81.1321	84.1509		78.4906	84.5283		78.8679	87.5472		78.8679	89.0566		80.7547	89.434		82.2642	87.9245		84.9057	90.9434
		100	100		100	99.6063		103.69	98.8189		101.107	98.0315		101.107	96.4567		102.583	94.4882		98.524	89.7638		95.572	86.2205		91.8819	83.8583		90.4059	82.2835		93.7269	83.8583		94.0959	87.4016		93.7269	91.7323		93.7269	91.7323		94.4649	93.3071
		100	100		96.732	98.75		98.0392	97.5		96.4052	98.3333		95.4248	96.6667		96.4052	94.5833		92.8105	90		91.1765	86.6667		88.8889	86.6667		85.9477	90.8333		86.2745	90.4167		86.2745	92.0833		87.9085	93.75		87.2549	92.9167		90.1961	94.1667
		100	100		97.6351	98.9209		98.9865	96.4029		97.973	96.0432		97.2973	95.6835		98.3108	95.3237		93.9189	91.0072		92.2297	88.4892		91.2162	87.4101		90.5405	86.6906		91.8919	87.7698		90.8784	88.4892		91.5541	88.4892		90.2027	88.1295		91.5541	89.5683
		100	100		99.5951	97.7358		100.81	98.8679		99.5951	97.3585		99.1903	95.8491		98.3806	94.3396		94.332	87.5472		93.9271	80.7547		91.9028	76.2264		91.9028	72.8302		93.9271	69.8113		93.9271	69.434		94.7368	70.1887		92.7126	72.8302		95.5466	73.5849
		100	100		99.5935	98.6159		100.813	98.6159		100	99.308		98.7805	97.5779		100	94.1176		97.561	87.1972		95.935	82.3529		93.9024	78.2007		92.6829	75.4325		93.9024	75.7785		94.7154	75.4325		94.7154	76.8166		95.935	78.2007		96.748	82.0069
		Disease activity index
	Right	0			1			2			3			4			5			6			7			8			9			10			11			12			13			14		Day after DSS treatment
		Nfat5+/+	Nfat5+/-		Nfat5+/+	Nfat5+/-		Nfat5+/+	Nfat5+/-		Nfat5+/+	Nfat5+/-		Nfat5+/+	Nfat5+/-		Nfat5+/+	Nfat5+/-		Nfat5+/+	Nfat5+/-		Nfat5+/+	Nfat5+/-		Nfat5+/+	Nfat5+/-		Nfat5+/+	Nfat5+/-		Nfat5+/+	Nfat5+/-		Nfat5+/+	Nfat5+/-		Nfat5+/+	Nfat5+/-		Nfat5+/+	Nfat5+/-		Nfat5+/+	Nfat5+/-
		0	0		1	1		1	3		1	6		5	10		8	8		9	10		8	10		9	9		9	9		9	7		7	9		4	7		8	8		3	6
		0	0		0	1		0	1		1	3		3	5		5	10		6	7		7	8		6	8		8	8		6	8		5	5		2	6		2	6		2	4
		0	0		1	0		1	3		1	5		1	7		5	10		4	12		7	9		5	11		8	9		3	13		2	13		4			4			2
		0	0		2	1		1	1		3	3		4	8		9	9		8	8		6	9		9	9		7	9		7	8		7	8		6	6		8	5		5	5
		0	0		1	0		1	0		3	2		1	6		6	5		7	8		9	10		10	8		9	8		7	5		7	3		6	7		6	5		6	6
		0	0		0	0		0	1		0	1		2	5		0	10		5	9		7	9		6	8		4	8		4	8		2	5		2	6		2	2		2	2
		0	0		1	1		1	1		1	3		3	3		3	10		4	8		5	7		5	5		5	4		3	4		3	4		3	2		3	2		2	2
		0	0		1	1		1	1		3	1		3	3		5	5		6	8		5	9		4	7		2	7		2	5		2	5		2	3		2	5		2	3
		0	0		0	1		0	1		0	3		0	5		5	8		6	11		5	13		6	9		2	9		2	9		2	9		4	9		4	9		1	9
		0	0		0	1		0	1		0	2		3	5		0	10		1	11		7	11		4	9		4	9		4	9		2	9		4	9		3	9		3	6

## Sheet: Fig.2B
	Figure 2B	Colon length (cm)
		Nfat5+/+	Nfat5+/-
		6.5	6.5
		7.2	5.4
		6.8	6
		6.5	6.6
		6	6
		6.6	6.2
		7.3	6.4
		6.5	5.4
		6.1	5.4
		6.5

## Sheet: Fig.2C
	Figure 2C	Histology score
		Nfat5+/+	Nfat5+/-
		1.3	3.125
		2	3.4
		2.75	3.3
		1.44444	3.5
			3
			3.88889

[truncated: 104 more sheets: Fig.2D, Fig.2E, Fig.2F, Fig.2G, Fig.2H, Fig.3A, Fig.3B, Fig.3C, Fig.3D, Fig.3E, Fig.3F, Fig.3G, Fig.3H, Fig.3I, Fig.3J, Fig.3K, Fig.3L, Fig.4A, Fig.4B, Fig.4C …]
